# Supplementary material for: Repeated Stereotactic Radiotherapy for Local Brain Metastases Failure or Distant Brain Recurrent: A Retrospective Study of 184 Patients
Source: Cancers (Basel). 2023 Oct 11;15(20):4948. doi: 10.3390/cancers15204948 (PMC10605441; doi:10.3390/cancers15204948)
Supplement: Supplementary file 1 [file cancers-15-04948-s001.zip]

Archive with 1 entries (1 files):
- cancers-2550295-supplementary.pdf
